# Supplementary material for: Integrative genomic and molecular dynamics characterisation of acrB_R717L/Q mutations in azithromycin-resistant Salmonella Typhi from India
Source: Front Microbiol. 2026 Jun 29;17:1837537. doi: 10.3389/fmicb.2026.1837537 (PMC13357799; doi:10.3389/fmicb.2026.1837537)
Supplement: Supplementary file 1 [file Table_1.XLSX]

## Sheet: Sheet1
Supplementary Table 1: Complete list of genomes included in this study
S. No	Data Accession	Year	Country	Region	Final_genotype		blaTEM-1D	catA1	sul1/2	dfrA	blaSHV-12	blaCTX-M-15_23	qnrS		acrB_R717L/Q	gyrA_D87G/N/Y	gyrA_S83F/Y	parC_S80I		IncFIB(K)	IncFIB(pHCM2)	IncHIA/B	IncN	IncX1/X3	IncY
1	ERR5192585	2017	Bangladesh	Southern Asia	4.3.1.1		1	1	1	1	0	0	0		1	0	1	0		0	1	0	0	0	0
2	ERR5201307	2018	India	Southern Asia	4.3.1.2		0	0	0	0	0	0	0		1	0	1	0		0	0	0	0	0	0
3	ERR5201182	2018	India	Southern Asia	4.3.1		0	0	0	0	0	0	0		1	0	1	0		0	0	0	0	0	0
4	ERR5201138	2019	India	Southern Asia	4.3.1.1		1	1	1	1	0	0	0		1	0	0	0		0	1	0	0	0	0
5	ERR5201101	2018	India	Southern Asia	4.3.1.3		0	0	0	0	0	0	0		1	1	0	0		0	0	0	0	0	0
6	SRR12567847	2020	Singapore	South-eastern Asia	4.3.1.1		1	1	1	1	0	0	0		0	0	0	0		0	1	0	0	0	0
7	SRR12567844	2019	Singapore	Southern Asia	4.3.1.1		0	1	0	1	0	0	0		0	0	0	0		0	0	0	0	0	0
8	SRR12567843	2019	Singapore	South-eastern Asia	4.3.1.3.Bdq		1	0	1	0	0	0	1		1	0	1	0		1	0	0	0	0	0
9	ERR4042544	2019	Nepal	Southern Asia	4.3.1		0	0	0	0	0	0	0		1	0	0	0		0	0	0	0	0	0
10	ERR4042543	2019	Nepal	Southern Asia	4.3.1		0	0	0	0	0	0	0		1	0	0	0		0	0	0	0	0	0
11	ERR4042542	2019	Nepal	Southern Asia	4.3.1		0	0	0	0	0	0	0		1	0	0	0		0	0	0	0	0	0
12	ERR5161871	2018	Bangladesh	Southern Asia	3.2.2		0	0	0	0	0	0	0		0	0	0	0		0	0	0	0	0	0
13	ERR5161455	2018	Bangladesh	Southern Asia	3.2.2		0	0	0	0	0	0	0		0	0	0	0		0	0	0	0	0	0
14	ERR5161521	2018	Bangladesh	Southern Asia	3.2.2		0	0	0	0	0	0	0		0	0	0	0		0	0	0	0	0	0
15	ERR5161358	2017	Bangladesh	Southern Asia	4.3.1.1		1	1	1	1	0	0	0		0	0	0	0		0	1	0	0	0	0
16	ERR343278	2007	New Zealand	Polynesia	3.5.4.1		0	0	0	0	0	0	0		0	1	0	0		0	0	0	0	0	0
17	ERR4025349	2017	Pakistan	Southern Asia	4.3.1.1		0	1	0	1	0	0	0		0	0	0	0		0	0	0	0	0	0
18	SRR9021778	2019	USA	Southern Asia	4.3.1.3.Bdq		1	0	1	0	0	0	1		1	0	1	0		1	0	0	0	0	0
19	SRR13611577	2017	USA	Southern Asia	4.3.1.1		1	1	1	1	0	0	0		0	0	0	0		0	1	0	0	0	0
20	SRR13246454	2017	USA	Southern Asia	4.3.1.1		1	1	1	1	0	0	0		0	0	0	0		0	1	0	0	0	0
21	SRR7165355	2017	United Kingdom	Southern Asia	4.3.1.1		1	1	1	1	0	0	0		1	0	0	0		0	1	0	0	0	0
22	SRR1967531	2014	United Kingdom	Southern Asia	4.3.1.1		1	1	1	1	0	0	0		0	0	0	0		0	1	0	0	0	0
23	SRR1967503	2014	United Kingdom	Southern Asia	4.3.1.2.1		0	0	0	0	0	0	0		0	1	0	1		0	0	0	0	0	0
24	ERR4695929	2017	India	Southern Asia	3.3.1		0	0	0	0	0	0	0		0	0	0	0		0	0	0	0	0	0
25	ERR4695909	2017	India	Southern Asia	4.3.1.2.1		0	0	0	0	0	0	0		0	1	0	1		0	0	0	0	0	0
26	ERR4695948	2017	India	Southern Asia	4.3.1.2.1		0	0	0	0	0	0	0		0	1	0	1		0	0	0	0	0	0
27	ERR4695932	2017	India	Southern Asia	4.3.1.2.1		0	0	0	0	0	0	0		0	1	0	1		0	0	0	0	0	0
28	ERR4695942	2017	India	Southern Asia	4.3.1.2.1		0	0	0	0	0	0	0		0	1	0	1		0	0	0	0	0	0
29	ERR4695896	2017	India	Southern Asia	4.3.1.2.1		0	0	0	0	0	0	0		0	1	0	1		0	0	0	0	0	0
30	ERR4695945	2017	India	Southern Asia	4.3.1.2.1		0	0	0	0	0	0	0		0	1	0	1		0	0	0	0	0	0
31	ERR4362707	2017	Bangladesh	Southern Asia	4.3.1.1		1	1	1	1	0	0	0		0	0	0	0		0	1	0	0	0	0
32	ERR4362699	2018	Bangladesh	Southern Asia	3.2.2		0	0	0	0	0	0	0		0	0	0	0		0	0	0	0	0	0
33	ERR4362695	2017	Bangladesh	Southern Asia	3.2.2		0	0	0	0	0	0	0		0	0	0	0		0	0	0	0	0	0
34	ERR4362690	2017	Bangladesh	Southern Asia	2.3.3		0	0	0	0	0	0	0		0	0	0	0		0	0	0	0	0	0
35	ERR4362681	2016	Bangladesh	Southern Asia	4.3.1.1		1	1	1	1	0	0	0		0	0	0	0		0	0	0	0	0	0
36	ERR4362678	2018	Bangladesh	Southern Asia	4.3.1.1		1	1	1	1	0	0	0		0	0	0	0		0	1	0	0	0	0
37	ERR4362670	2017	Bangladesh	Southern Asia	4.3.1.1		1	1	1	1	0	0	0		0	0	0	0		0	1	0	0	0	0
38	ERR4362659	2017	Bangladesh	Southern Asia	3.2.2		0	0	0	0	0	0	0		0	0	0	0		0	0	0	0	0	0
39	ERR4362637	2016	Bangladesh	Southern Asia	4.3.1.1		1	1	1	1	0	0	0		0	0	0	0		0	1	0	0	0	0
40	ERR4362620	2017	Bangladesh	Southern Asia	4.3.1.1		1	1	1	1	0	0	0		0	0	0	0		0	0	0	0	0	0
41	ERR4362561	2017	Bangladesh	Southern Asia	2.3.3		0	0	0	0	0	0	0		1	0	0	0		0	0	0	0	0	0
42	ERR4362551	2017	Bangladesh	Southern Asia	4.3.1.1		1	1	1	1	0	0	0		0	0	0	0		0	1	0	0	0	0
43	ERR4362512	2016	Bangladesh	Southern Asia	4.3.1.1		1	1	1	1	0	0	0		0	0	0	0		0	1	0	0	0	0
44	ERR4362500	2017	Bangladesh	Southern Asia	4.3.1.1		1	1	1	1	0	0	0		0	0	0	0		0	1	0	0	0	0
45	ERR4362490	2017	Bangladesh	Southern Asia	3.3.2		0	0	0	0	0	0	0		0	0	1	0		0	0	0	0	0	0
46	ERR4362488	2017	Bangladesh	Southern Asia	3.2.2		0	0	0	0	0	0	0		0	0	0	0		0	0	0	0	0	0
47	ERR4362467	2017	Bangladesh	Southern Asia	4.3.1.3		0	0	0	0	0	0	0		1	1	0	0		0	0	0	0	0	0
48	ERR4362439	2017	Bangladesh	Southern Asia	3.2.2		0	0	0	0	0	0	0		0	0	0	0		0	0	0	0	0	0
49	ERR4362435	2017	Bangladesh	Southern Asia	4.3.1.1		1	1	1	1	0	0	0		0	0	0	0		0	0	0	0	0	0
50	ERR4362415	2017	Bangladesh	Southern Asia	3.3.2		0	0	0	0	0	0	0		0	0	1	0		0	0	0	0	0	0
51	ERR4362390	2017	Bangladesh	Southern Asia	4.3.1.1		1	1	1	1	0	0	0		0	0	0	0		0	0	0	0	0	0
52	ERR4362389	2017	Bangladesh	Southern Asia	3.2.2		0	0	0	0	0	0	0		0	0	0	0		0	0	0	0	0	0
53	ERR4362386	2017	Bangladesh	Southern Asia	3.2.2		0	0	0	0	0	0	0		0	0	0	0		0	0	0	0	0	0
54	ERR4362354	2018	Bangladesh	Southern Asia	3.3.2		0	0	0	0	0	0	0		0	0	1	0		0	0	0	0	0	0
55	ERR4362353	2018	Bangladesh	Southern Asia	4.3.1.1		1	1	1	1	0	0	0		0	0	0	0		0	0	0	0	0	0
56	ERR4362350	2018	Bangladesh	Southern Asia	4.3.1.1		0	1	0	1	0	0	0		0	0	0	0		0	1	0	0	0	0
57	ERR4362346	2018	Bangladesh	Southern Asia	4.3.1.1		0	1	0	1	0	0	0		0	0	0	0		0	1	0	0	0	0
58	ERR4325874	2017	Bangladesh	Southern Asia	3.2.2		0	0	0	0	0	0	0		0	0	0	0		0	0	0	0	0	0
59	ERR4326130	2017	Bangladesh	Southern Asia	4.3.1.1		1	1	1	1	0	0	0		0	0	0	0		0	1	0	0	0	0
60	ERR4326083	2018	Bangladesh	Southern Asia	4.3.1.1		1	1	1	1	0	0	0		0	0	0	0		0	0	0	0	0	0
61	ERR4304070	2018	Bangladesh	Southern Asia	4.3.1.3		0	0	0	0	0	0	0		1	1	0	0		0	0	0	0	0	0
62	ERR4303902	2017	Bangladesh	Southern Asia	3.2.2		0	0	0	0	0	0	0		1	0	0	0		0	0	0	0	0	0
63	ERR3477465	2016	Bangladesh	Southern Asia	4.3.1.1		1	1	1	1	0	0	0		1	0	0	0		0	1	0	0	0	0
64	ERR3477464	2016	Bangladesh	Southern Asia	4.3.1.1		1	1	1	1	0	0	0		1	0	0	0		0	1	0	0	0	0
65	ERR3477463	2016	Bangladesh	Southern Asia	4.3.1.1		1	1	1	1	0	0	0		1	0	0	0		0	1	0	0	0	0
66	ERR3477462	2016	Bangladesh	Southern Asia	4.3.1.1		1	1	1	1	0	0	0		1	0	0	0		0	1	0	0	0	0
67	ERR3477461	2016	Bangladesh	Southern Asia	4.3.1.1		1	1	1	1	0	0	0		1	0	0	0		0	1	0	0	0	0
68	ERR3477460	2015	Bangladesh	Southern Asia	4.3.1.1		1	1	1	1	0	0	0		1	0	0	0		0	1	0	0	0	0
69	ERR3477459	2014	Bangladesh	Southern Asia	4.3.1.1		1	1	1	1	0	0	0		1	0	0	0		0	1	0	0	0	0
70	ERR3477458	2014	Bangladesh	Southern Asia	4.3.1.1		1	1	1	1	0	0	0		1	0	0	0		0	1	0	0	0	0
71	ERR3477457	2014	Bangladesh	Southern Asia	4.3.1.1		1	1	1	1	0	0	0		1	0	0	0		0	1	0	0	0	0
72	ERR3477455	2014	Bangladesh	Southern Asia	4.3.1.1		1	1	1	1	0	0	0		1	0	0	0		0	1	0	0	0	0
73	ERR3477454	2013	Bangladesh	Southern Asia	4.3.1.1		1	1	1	1	0	0	0		1	0	0	0		0	0	0	0	0	0
74	ERR3477453	2013	Bangladesh	Southern Asia	4.3.1.1		1	1	1	1	0	0	0		1	0	0	0		0	1	0	0	0	0
75	ERR5167509	2017	Bangladesh	Southern Asia	4.3.1.1		1	1	1	1	0	0	0		1	0	0	0		0	1	0	0	0	0
76	ERR360622	1999	France	Northern Africa	0.1		0	0	0	0	0	0	0		0	0	0	0		0	0	0	0	0	0
77	ERR4244298	2012	Chile	South America	1.1		0	0	0	0	0	0	0		0	0	0	0		0	0	0	0	0	0
78	ERR998612	2012	Ethiopia	Eastern Africa	1.2		0	0	0	0	0	0	0		0	0	0	0		0	0	0	0	0	0
79	ERR4326171	2018	Bangladesh	Southern Asia	2		0	0	0	0	0	0	0		0	0	0	0		0	0	0	0	0	0
80	SRR8568787	2019	United Kingdom	South-eastern Asia	2.1		0	0	0	0	0	0	0		0	0	0	0		0	0	0	0	0	0
81	ERR4790762	2018	India	Southern Asia	2.2		0	0	0	0	0	0	0		0	0	0	0		0	0	0	0	0	0
82	ERR338025	2010	South Africa	Southern Africa	2.4		0	0	0	0	0	0	0		0	0	0	0		0	0	0	0	0	0
83	ERR1788823	2005	India	Southern Asia	2.5		0	0	0	0	0	0	0		0	0	0	0		0	0	0	0	0	0
84	ERR4634568	2018	India	Southern Asia	3		0	0	0	0	0	0	0		0	0	0	0		0	0	0	0	0	0
85	SRR14864551	2019	Australia	Southern Asia	3.1		0	0	0	0	0	0	0		0	0	1	0		0	0	0	0	0	0
86	ERR1788776	1994	India	Southern Asia	3.2		0	0	0	0	0	0	0		0	0	0	0		0	0	0	0	0	0
87	ERR4992645	2018	India	Southern Asia	3.3		0	0	0	0	0	0	0		0	0	0	0		0	0	0	0	0	0
88	ERR349406	1994	Viet Nam	South-eastern Asia	3.4		0	0	0	0	0	0	0		0	0	0	0		0	1	0	0	0	0
89	ERR213262	1996	Australia	Melanesia	3.5		0	0	0	0	0	0	0		0	0	0	0		0	0	0	0	0	0
90	ERR6294603	2017	Nepal	Southern Asia	4		0	0	0	0	0	0	0		0	0	0	0		0	0	0	0	0	0
91	ERR331357	2004	Laos	South-eastern Asia	4.1		0	0	0	0	0	0	0		0	0	0	0		0	0	0	0	0	0
92	ERR213253	1996	Australia	Melanesia	4.2		0	0	0	0	0	0	0		0	0	0	0		0	0	0	0	0	0
93	ERR360657	1998	France	Middle Africa	0.0.1		0	0	0	0	0	0	0		0	0	0	0		0	0	0	0	0	0
94	ERR357775	2011	Australia	South-eastern Asia	0.0.2		0	0	0	0	0	0	0		0	0	0	0		0	0	0	0	0	0
95	ERR984932	Not Provided	Ghana	Western Africa	0.0.3		0	0	0	0	0	0	0		0	0	0	0		0	0	0	0	0	0
96	ERR360644	1958	Cameroon	Middle Africa	0.1.1		0	0	0	0	0	0	0		0	0	0	0		0	0	0	0	0	0
97	ERR360668	1999	France	Northern Africa	0.1.2		0	0	0	0	0	0	0		0	0	0	0		0	0	0	0	0	0
98	ERR360486	1998	France	South America	0.1.3		0	0	0	0	0	0	0		0	0	0	0		0	0	0	0	0	0
99	ERR360627	2005	France	Northern Africa	1.1.1		1	1	0	1	0	0	0		0	0	0	0		0	0	0	0	0	0
100	ERR4451227	2020	South Africa	Southern Africa	1.1.2		0	0	0	0	0	0	0		0	0	0	0		0	0	0	0	0	0
101	ERR360695	2001	France	Middle Africa	1.1.3		0	0	0	0	0	0	0		0	0	0	0		0	0	0	0	0	0
102	ERR352453	2011	Australia	NA	1.1.4		0	0	0	0	0	0	0		0	0	0	0		0	0	0	0	0	0
103	ERR4244305	2014	Chile	South America	1.2.1		0	0	0	0	0	0	0		0	0	0	0		0	0	0	0	0	0
104	ERR4362559	2017	Bangladesh	Southern Asia	2.0.1		0	0	0	0	0	0	0		0	0	0	0		0	0	0	0	0	0
105	ERR4790756	2018	India	Southern Asia	2.0.2		0	0	0	0	0	0	0		0	0	0	0		0	0	0	0	1	0
106	ERR352467	2011	Australia	South-eastern Asia	2.1.5		0	0	0	0	0	0	0		0	0	0	0		0	0	0	0	0	0
107	ERR343250	2002	New Zealand	NA	2.1.4		0	0	0	0	0	0	0		0	0	0	0		0	0	0	0	0	0
108	ERR331212	2008	Indonesia	South-eastern Asia	2.1.3		0	0	0	0	0	0	0		0	0	0	0		0	0	0	0	0	0
109	ERR331218	2006	Indonesia	South-eastern Asia	2.1.1		0	0	0	0	0	0	0		0	0	0	0		0	0	0	0	0	0
110	ERR5161326	2018	Bangladesh	Southern Asia	2.1.7		0	0	0	0	0	0	0		0	0	0	0		0	0	0	0	0	0
111	ERR326625	2010	Indonesia	South-eastern Asia	2.1.6		0	0	0	0	0	0	0		0	0	0	0		0	0	0	0	0	0
112	ERR3283065	2009	Papua New Guinea	Melanesia	2.1.7.1		0	0	0	0	0	0	0		0	0	0	0		0	0	0	0	0	0
113	ERR357471	1992	Australia	Melanesia	2.1.7.2		0	0	0	0	0	0	0		0	0	0	0		0	0	0	0	0	0
114	ERR326623	2007	Indonesia	South-eastern Asia	2.1.8		0	0	0	0	0	0	0		0	0	0	0		0	0	0	0	0	0
115	ERR326642	2005	Indonesia	South-eastern Asia	2.1.9		0	0	0	0	0	0	0		0	0	0	0		0	0	0	0	0	0
116	SRR9132390	2019	USA	Southern Asia	2.2.1		0	0	0	0	0	0	0		0	0	0	0		0	0	0	0	0	0
117	ERR4790718	2018	India	Southern Asia	2.2.2		0	0	0	0	0	0	0		0	0	0	0		0	1	0	0	0	0
118	ERR340792	2002	Laos	South-eastern Asia	2.2.3		0	0	0	0	0	0	0		0	0	0	0		0	0	0	0	0	0
119	ERR279352	2004	India	Southern Asia	2.2.4		0	0	0	0	0	0	0		0	0	0	0		0	0	0	0	0	0
120	ERR360660	2006	Cameroon	Middle Africa	2.3.1		1	0	1	1	0	0	0		0	0	0	0		0	0	0	1	0	0
121	ERR1010007	2013	Burkina Faso	Western Africa	2.3.2		0	0	0	0	0	0	0		0	0	0	0		0	0	0	0	0	0
122	ERR4362371	2016	Bangladesh	Southern Asia	2.3.3		0	0	0	0	0	0	0		0	0	0	0		0	0	0	0	0	0
123	ERR1837222	2009	Nepal	Southern Asia	2.3.4		0	0	0	0	0	0	0		0	0	0	0		0	0	0	0	0	0
124	ERR213281	1994	Australia	Melanesia	2.3.5		0	0	0	0	0	0	0		0	0	0	0		0	0	0	0	0	0
125	ERR279154	2011	Malawi	Eastern Africa	2.4.1		0	0	0	0	0	0	0		0	0	0	0		0	0	0	0	0	0
126	ERR357596	2010	Democratic Republic of the Congo	Middle Africa	2.5.1		1	0	1	1	0	0	0		0	0	0	0		0	0	1	0	0	0
127	ERR984766	2012	Madagascar	Eastern Africa	2.5.2		0	0	0	0	0	0	0		0	0	0	0		0	0	0	0	0	0
128	ERR4025532	2017	Pakistan	Southern Asia	3.0.1		0	0	0	0	0	0	0		0	0	0	0		0	0	0	0	0	0
129	ERR1788756	1991	India	Southern Asia	3.0.2		0	0	0	0	0	0	0		0	0	0	0		0	0	0	0	0	0
130	ERR984778	2013	Burkina Faso	Western Africa	3.1.1		0	1	0	1	0	0	0		0	0	0	0		0	0	0	0	0	0
131	ERR4325995	2017	Bangladesh	Southern Asia	3.1.2		0	0	0	0	0	0	0		0	1	0	0		0	0	0	0	0	0
132	ERR349425	1993	Viet Nam	South-eastern Asia	3.2.1		0	1	0	0	0	0	0		0	0	0	0		0	0	1	0	0	0
133	ERR4362710	2016	Bangladesh	Southern Asia	3.2.2		0	0	0	0	0	0	0		0	0	0	0		0	0	0	0	1	0
134	ERR4451625	2018	South Africa	Southern Africa	3.3.1		0	0	0	0	0	0	0		0	0	0	0		0	0	0	0	0	0
135	ERR357600	2011	Nepal	Southern Asia	3.3.2		0	0	0	0	0	0	0		0	0	0	0		0	0	0	0	0	0
136	ERR4362617	2017	Bangladesh	Southern Asia	3.3.2.Bd1		0	0	0	0	0	0	0		0	0	0	0		0	0	0	0	0	0
137	ERR3290625	2011	Bangladesh	Southern Asia	3.3.2.Bd2		0	0	0	0	0	0	0		0	1	0	0		0	1	0	0	0	0
138	ERR352501	1985	Australia	Melanesia	3.5.1		0	0	0	0	0	0	0		0	0	0	0		0	0	0	0	0	0
139	ERR331313	2010	Laos	South-eastern Asia	3.5.2		0	0	0	0	0	0	0		0	0	0	0		0	0	0	0	0	0
140	ERR343266	2004	New Zealand	Polynesia	3.5.3		0	0	0	0	0	0	0		0	0	0	0		0	1	0	0	0	0
141	ERR357440	2009	Australia	Polynesia	3.5.4.1		0	0	0	0	0	0	0		0	0	0	0		0	0	0	0	0	0
142	SRR15146317	2017	New Zealand	Polynesia	3.5.4.2		0	0	0	0	0	0	0		0	0	0	0		0	1	0	0	0	0
143	ERR357468	1992	Australia	Polynesia	3.5.4.3		0	0	0	0	0	0	0		0	0	0	0		0	0	0	0	0	0
144	ERR279107	2011	Malawi	Eastern Africa	4.1.1		0	0	0	0	0	0	0		0	0	0	0		0	0	0	0	0	0
145	ERR204259	2008	Fiji	Melanesia	4.2.1		0	0	0	0	0	0	0		0	0	0	0		0	0	0	0	0	0
146	ERR213225	2011	Australia	Melanesia	4.2.2		0	0	0	0	0	0	0		0	0	0	0		0	0	0	0	0	0
147	ERR213271	1995	Australia	Melanesia	4.2.3		0	0	0	0	0	0	0		0	0	0	0		0	0	0	0	0	0
148	ERR4992783	2018	India	Southern Asia	4.3.1		0	0	0	0	0	0	0		0	0	1	0		0	0	0	0	0	0
149	ERR4362422	2017	Bangladesh	Southern Asia	4.3.1.1		0	0	0	0	0	0	0		0	0	0	0		0	1	0	0	0	0
150	ERR5751745	2020	South Africa	Southern Africa	4.3.1.1.EA1		1	1	1	1	0	0	0		0	0	0	0		0	0	0	0	0	0
151	SRR10918353	2019	Pakistan	Southern Asia	4.3.1.1.P1		1	1	0	1	0	1	1		0	0	0	0		0	0	0	0	0	1
152	ERR357632	2011	Nepal	Southern Asia	4.3.1.2		0	0	0	0	0	0	0		0	0	0	0		0	0	0	0	0	0
153	ERR1788908	2014	India	Southern Asia	4.3.1.2.1		0	0	0	0	0	0	0		0	1	0	1		0	0	0	0	0	0
154	ERR4635808	2018	India	Southern Asia	4.3.1.2.1.1		0	0	0	0	1	0	1		0	1	0	1		0	0	0	0	1	0
155	ERR212637	2008	Kenya	Eastern Africa	4.3.1.2.EA2		1	1	1	1	0	0	0		0	0	0	0		0	0	1	0	0	0
156	SRR12278721	2010	Rwanda	Eastern Africa	4.3.1.2.EA3		1	1	1	1	0	0	0		0	0	1	0		0	0	0	0	0	0
157	ERR4325922	2018	Bangladesh	Southern Asia	4.3.1.3		1	1	1	1	0	0	0		0	0	1	0		0	0	1	0	0	0
158	ERR4362381	2017	Bangladesh	Southern Asia	4.3.1.3.Bdq		1	0	1	0	0	0	1		0	0	1	0		1	0	0	0	0	0
159	116_NSRL	2022	India	South Asia	4.3.1.2.2		0	0	1	1	0	1	1		0	0	1	0		1	1	0	0	1	0
160	CT18	1993	Vietnam	Southeast Asia	3.2.1		1	1	1	1	0	0	0		0	0	0	0		0	0	1	0	0	0
161	BV338 (ERR15664398)	2023	India	South Asia	4.3.1.3.Bdq	This study	1	0	1	0	0	0	1		1	0	1	0		1	0	0	0	0	0
162	BA9204 (ERR15664400)	2023	India	South Asia	4.3.1.2.1	This study	0	0	0	0	0	0	0		1	1	1	1		0	0	0	0	0	0
163	BA11780 (ERR15664399)	2023	India	South Asia	4.3.1.2.1	This study	0	0	0	0	0	0	0		1	1	1	1		0	0	0	0	0	0
